# Supplementary material for: Mutation discovery in mice by whole exome sequencing
Source: Genome Biol. 2011 Sep 14;12(9):R86. doi: 10.1186/gb-2011-12-9-r86 (PMC3308049; doi:10.1186/gb-2011-12-9-r86)
Supplement: Additional file 1 — Summary statistics for the alpha and beta exome probe pools. [file gb-2011-12-9-r86-S1.XLS]

## Sheet: Sheet1
Design	Total Probes	Unique Probes	Tm Mean	Tm Median	Tm Stdev	Tm Min	Tm Max	Tm Range
100318_MM9_exome_EZ_HX1 (alpha)	2115000	1676670	82.36	82.4	4.22	63.2	101	37.8
100803_MM9_exome_rebal_2_EZ_HX1 (beta)	2151252	1278950	82.32	82.3	4.45	63.2	101	37.8
	Length Mean	Length Median	Length Stdev	Length Min	Length Max	Length Range	Mean Spacing	Median Spacing
100318_MM9_exome_EZ_HX1	76.41	76	4.59	57	114	57	14	14
100803_MM9_exome_rebal_2_EZ_HX1 (beta)	76.27	76	4.64	57	114	57	12	12
