# Supplementary material for: Mutation discovery in mice by whole exome sequencing
Source: Genome Biol. 2011 Sep 14;12(9):R86. doi: 10.1186/gb-2011-12-9-r86 (PMC3308049; doi:10.1186/gb-2011-12-9-r86)
Supplement: Additional file 4 — Data generated from exome sequencing of mutant and control exomes (2 × 40 bp, 2 × 76 Illumina or 2 × 100 HiSeq). [file gb-2011-12-9-r86-S4.XLS]

## Sheet: Sheet1
Sample	5413 (Plps)	12874 (bloodline)	12724 (Cleft)	repro7	12860 (nert)	C57BL6
Final Targeted Exons	203225	203224	203225	203225	203224	203224
FINAL_TARGET_BASES	54367346	54367244	54367346	54367346	54367244	54367244
TARGET_BASES_COVERED	50977042	52911439	51920834	52644222	52833473	53521367
PERCENT_TARGET_BASES_COVERED	93.7641	97.3223	95.5	96.8306	97.1789	98.4441
TARGET_BASES_NOT_COVERED	3390304	1455805	2446512	1723124	1533771	845877
PERCENT_TARGET_BASES_NOT_COVERED	6.23592	2.67772	4.49997	3.16941	2.82113	1.55586
TOTAL_READS*	34491424	58032962	47167814	75404262	45753354	49868018
NUMBER_OF_READS_IN_TARGET_REGIONS	17057472	43504483	39300676	62640483	33745956	34348084
PERCENT_OF_READS_IN_TARGET_REGIONS	49.4542	74.9651	83.321	83.0729	73.7562	68.878
AVERAGE_COVERAGE	18.0489	47.9841	42.5007	67.6871	37.1413	38.6476
MEDIAN_COVERAGE	12.2947	41.4247	28.6338	50.784	31.1833	31.1696
Bases Coverage at 20X	35.5	84.5	62.4	77.8	75	75.2
Bases Coverage at 10X	60.4	93.2	78.1	87.7	90.5	92.1
Bases Coverage at 5X	78	95.6	87.3	92.7	94.7	96.3
Bases Coverage at 1X	93.8	97.3	95.5	96.8	97.2	98.4
NC80	0.236622	0.449561	0.199763	0.251518	0.427455	0.417907
1/NC80	4.22615	2.22439	5.00594	3.97586	2.33943	2.39287
Design	Alpha	Beta	Alpha	Alpha	Beta	Beta
**2 x 76 bp, Illumina GAIIx
Sample	5330 (hbck)	6246 (sunk)	8568 (lear)	12856 (shep)	13782 (aphl)	13716 (vgim)
Final Targeted Exons	203224	203224	203224	203224	203224	203224
FINAL_TARGET_BASES	54367244	54367244	54367244	54367244	54367244	54367244
TARGET_BASES_COVERED	52934978	52493811	52832014	52647881	52664921	53004900
PERCENT_TARGET_BASES_COVERED	97.3656	96.5541	97.1762	96.8375	96.8688	97.4942
TARGET_BASES_NOT_COVERED	1432266	1873433	1535230	1719363	1702323	1362344
PERCENT_TARGET_BASES_NOT_COVERED	2.63443	3.44589	2.82381	3.1625	3.13116	2.50582
TOTAL_READS**	39675108	39641830	31817686	42405386	59956764	67359382
NUMBER_OF_READS_IN_TARGET_REGIONS	23319015	23335916	19211748	25227205	36227876	39948582
PERCENT_OF_READS_IN_TARGET_REGIONS	58.7749	58.8669	60.3807	59.4906	60.4233	59.3066
AVERAGE_COVERAGE	32.719	32.5873	26.7543	35.3154	50.7794	56.3105
MEDIAN_COVERAGE	30.3343	30.0233	23.2283	33.0202	46.6087	50.0161
Coverage at 20X	76.4	73.6	61.9	77.5	85.8	88
Coverage at 10X	92.1	89.3	87.1	90.7	92.9	94.5
Coverage at 5X	95.7	93.8	94.3	94.4	95.1	96.2
Coverage at 1X	97.4	96.6	97.2	96.8	96.9	97.5
NC80	0.514882	0.470113	0.459312	0.486343	0.469077	0.459806
1/NC80	1.94219	2.12715	2.17717	2.05616	2.13185	2.17483
exome Design	Beta	Beta	Beta	Beta	Beta	Beta
**2x100 bp, Illumina HiSeq
Sample	3485 (frg)	4235 (Sofa)	4507 (stn)	129	C57BL/6J	l11Jus74
Final Targeted Exons	203224	203224	203224	203224	203224	203224
FINAL_TARGET_BASES	54367244	54367244	54367244	54367244	54367244	54367244
TARGET_BASES_COVERED	53388420	53580374	53546934	49724883	52329367	52147670
PERCENT_TARGET_BASES_COVERED	98.1996	98.5527	98.4912	91.4611	96.2516	95.9174
TARGET_BASES_NOT_COVERED	978824	786870	820310	4642361	2037877	2219574
PERCENT_TARGET_BASES_NOT_COVERED	1.80039	1.44732	1.50883	8.53889	3.74835	4.08256
TOTAL Unique READS	195144242	199993460	190827506	43079672	68608902	72630760
NUMBER_OF_READS_IN_TARGET_REGIONS	134676511	142633681	139229044	36709541	58449565	58563226
PERCENT_OF_READS_IN_TARGET_REGIONS	69.0138	71.3192	72.9607	85.2131	85.1924	80.6314
AVERAGE_COVERAGE	105.247	111.704	109.207	49.6052	83.1815	83.2855
MEDIAN_COVERAGE	81.3302	88.7995	84.7377	28.4264	53.9634	51.0675
Percent Bases Coverage at 20X	89.4	91.7	90.3	61.5	77.1	75.4
Percent Bases Coverage at 10X	94.1	95.4	94.8	74.4	86.6	85.4
Percent Bases Coverage at 5X	96.2	97	96.7	82.5	91.6	90.8
Percent Bases Coverage at 1X	98.2	98.6	98.5	91.5	96.3	95.9
NC80	0.315589	0.349605	0.321123	0.126247	0.191183	0.171374
1/NC80	3.16868	2.86037	3.11407	7.92095	5.2306	5.83519
Total Pairs	145294693	143243627	133861868	107278178	115842857	112968141
Paired Ends	105173050	107019960	102470305	22266375	35958565	37143110
Percent Reads PE	72.386	74.7118	76.5493	20.7557	31.0408	32.8793
Illumina read length	50	50	50	100	100	100
exome Design	Beta	Beta	Beta	Beta	Beta	Beta
