# Supplementary material for: Mutation discovery in mice by whole exome sequencing
Source: Genome Biol. 2011 Sep 14;12(9):R86. doi: 10.1186/gb-2011-12-9-r86 (PMC3308049; doi:10.1186/gb-2011-12-9-r86)
Supplement: Additional file 5 — Seventeen variants passing filter in a C57BL/6J exome. The genome coordinate and gene annotation for each variant are provided. Comparison of these variants with the high-throughput sequencing data for 17 inbred strains available from Sanger Mouse Genomes Project revealed three exonic SNVs that are likely unique to the C57BL/6J exome. [file gb-2011-12-9-r86-S5.XLSX]

## Sheet: Sheet1
Description	Gene name	Predicted impact	% Coverage allele	Coverage locus	Notes from Mouse Genomes Data
mismatch allele on chromosome 1 position 87475772 from C to T	Sp110	NM_175397 TRUE Amino acid change GCC (A) to ACC (T) at protein position 382 ;	100	10	large region of non-uniquely mapping reads
mismatch allele on chromosome 1 position 90257246 from C to A	Trpm8	NM_134252 TRUE Amino acid change CCC (P) to CAC (H) at protein position 845 ;	100	27	all 17 inbred strains are A
mismatch allele on chromosome 1 position 90257248 from C to A	Trpm8	NM_134252 TRUE Amino acid change CTT (L) to ATT (I) at protein position 846 ;	100	27	all 17 inbred strains are A
mismatch allele on chromosome 12 position 119225903 from T to C	Dnahc11	NM_010060 TRUE Amino acid change AAA (K) to GAA (E) at protein position 3048 ;	100	65	All 17 inbred strains are C
mismatch allele on chromosome 14 position 52033829 from A to C	Vmn2r88	NM_011686 TRUE Amino acid change GAA (E) to GAC (D) at protein position 316 ;	100	6	all 17 inbred strains show A/C
mismatch allele on chromosome 16 position 32754131 from C to A	Muc4	NM_080457 TRUE Amino acid change CCA (P) to ACA (T) at protein position 1308 ;	100	7	large region of non-uniquely mapping reads
mismatch allele on chromosome 16 position 32755789 from C to G	Muc4	NM_080457 TRUE Amino acid change CAC (H) to CAG (Q) at protein position 1860 ;	100	32	All 17 inbred strains show C/G
mismatch allele on chromosome 16 position 32754152 from A to G	Muc4	NM_080457 TRUE Amino acid change ACA (T) to GCA (A) at protein position 1315 ;	100	20	All 17 inbred strains are A/G (and non-uniquely mapping reads, next to aligment gap)
mismatch allele on chromosome 16 position 32754177 from G to A	Muc4	NM_080457 TRUE Amino acid change GGA (G) to GAA (E) at protein position 1323 ;	100	18	All 17 inbred strains are G/A (poor aligment, adjacent to gap)
mismatch allele on chromosome 2 position 69587030 from C to T	Mir684-1 Ppig	NM_001081086 TRUE Amino acid change CCT (P) to TCT (S) at protein position 342 ;	100	20	All 17 inbred strains are C/T (poor aligment, adjacent to gap)
mismatch allele on chromosome 2 position 91425969 from A to G	Mir684-1 Ckap5	NM_001165989 TRUE Amino acid change AAA (K) to GAA (E) at protein position 1028 ; NM_029437 TRUE Amino acid change AAA (K) to GAA (E) at protein position 1028 ;	100	31	All 17 strains are G
mismatch allele on chromosome 2 position 5842870 from C to T	Dhtkd1	NM_001081131 TRUE Amino acid change GCT (A) to ACT (T) at protein position 335 ;	100	76	Unique SNP
mismatch allele on chromosome 2 position 69587061 from G to A	Mir684-1 Ppig	NM_001081086 TRUE Amino acid change AGA (R) to AAA (K) at protein position 352 ;	100	46	C57BL/6NJ shows G/A
mismatch allele on chromosome 4 position 146093168 from C to T	Gm5506 Gm5801	NM_001037926 TRUE Amino acid change CAT (H) to TAT (Y) at protein position 590 ;	100	12	All 17 strains show non-uniquely mapping reads here
mismatch allele on chromosome 5 position 4064639 from G to C	Akap9	NM_194462 TRUE Amino acid change GGA (G) to GCA (A) at protein position 3306 ;	100	49	Unique SNP
mismatch allele on chromosome 5 position 141217469 from G to C	Tff1 BC016201	NM_173405 TRUE Amino acid change GAG (E) to CAG (Q) at protein position 78 ;	100	37	Unique SNP
mismatch allele on chromosome 7 position 3415321 from T to C	Cacng8	NM_133190 TRUE Amino acid change TGG (W) to CGG (R) at protein position 208 ;	100	31	All 17 inbred strains show T/C (low coverage, poor aligment, adjacent to gap)
